# Supplementary material for: Eugenol Suppresses Platelet Activation and Mitigates Pulmonary Thromboembolism in Humans and Murine Models
Source: Int J Mol Sci. 2024 Feb 8;25(4):2098. doi: 10.3390/ijms25042098 (PMC10888574; doi:10.3390/ijms25042098)
Supplement: Supplementary file 1 [file ijms-25-02098-s001.zip]

Archive with 1 entries (1 files):
- ijms-2822285-supplementary.pdf
